# Supplementary material for: Conservation of Thermospermine Synthase Activity in Vascular and Non-vascular Plants
Source: Front Plant Sci. 2019 Jun 11;10:663. doi: 10.3389/fpls.2019.00663 (PMC6579911; doi:10.3389/fpls.2019.00663)
Supplement: Supplementary file 3 [file Data_Sheet_3.ZIP]

Archive with 3 entries (2 files):
- File S3.nwk
- __MACOSX/
- __MACOSX/._File S3.nwk
