# Supplementary material for: Conservation of Thermospermine Synthase Activity in Vascular and Non-vascular Plants
Source: Front Plant Sci. 2019 Jun 11;10:663. doi: 10.3389/fpls.2019.00663 (PMC6579911; doi:10.3389/fpls.2019.00663)
Supplement: Supplementary file 3 [file Data_Sheet_3.ZIP › File S3.nwk]

((Homo_sapiens_SMS_NP_004586.2:0.390421,Danio_rerio_sms_NP_571831.1:0.0823601):3.97443,((Pyrococcus_furiosus_DSM_3638_AAL80251.1:1.64899,((Shewanella_amazonensis_SB2B_ctg69_ZP_00587665.1:0.497906,(Marinomonas_sp._MED121_scf_1099517007713_ZP_01075152.1:0.425429,(Yersinia_pestis_strain_CO92_CAC92641.1_YPO3411:0.180062,(Escherichia_coli_str._K-12_substr._MG1655_AAC73232.1:0.0233756,Salmonella_enterica_subsp._enterica_serovar_Paratyphi_A_str._ATCC_9150_AAV76202.1:0.0712467)0.96    :0.147307)1.00    :0.382372)0.85    :0.13446)1.00    :0.914382,(Archaeoglobus_fulgidus_DSM_4304_AAB88918.1:1.5399,((Caldanaerobacter_subterraneus_subsp._tengcongensis_MB4__AE008691.1:0.426364,(Clostridium_thermocellum_ATCC_27405_ctg172__NZ_AABG04000096:0.407219,(BAB07530.1_Bacillus_halodurans_C-125:0.515356,NZ_AAEW02000004.1:1.02328)0.98    :0.304737)0.57    :0.10305)0.99    :0.519937,((Leishmania_major_strain_Friedlin_XP_888543.1:1.10073,(Thalassiosira_pseudonana_CCMP1335_XP_002288719.1:2.43178,Plasmodium_falciparum_3D7_CAB71155.1:0.822117)0.00    :0.184075)0.03    :0.0827012,(((POOW_scaffold_2055870:0.558939,JKHA_scaffold_2119374:0.650604)0.98    :0.281556,(FAJB_scaffold_2053537_Paraphymatoceros_hallii:0.602385,(((NW_005179110:0.366486,Pum0234s0020:0.528984)0.93    :0.162019,(Thalassiosira_pseudonana_CCMP1335_EED87668:0.539667,CMP329C:0.778452)0.78    :0.194192)0.97    :0.153034,(((Homo_sapiens_SRM_NP_003123.2:0.192709,Danio_rerio_srm_NP_957328.2:0.194238)1.00    :0.296772,(Caenorhabditis_elegans_spds_CAC37332.1:0.56417,Dictyostelium_discoideum_AX4_spsA_XP_647009.1:0.596548)0.74    :0.108528)0.91    :0.0852297,((Candida_glabrata_CAGL0M04609g_XP_449548.1:0.433413,Candida_albicans_SC5314_SPE4_XP_722282.1:0.88956)1.00    :0.555868,(Schizosaccharomyces_pombe_NP_596015:0.306616,((Candida_albicans_SC5314_SPE3_XP_714840.1:0.348677,(Saccharomyces_cerevisiae_SPE3_AAC17191.1:0.0985281,Candida_glabrata_CAGL0D01408g_XP_445476.1:0.101169)0.98    :0.118026)0.99    :0.163896,(HPXA_scaffold_2133141_Ptilidium_pulcherrimum:0.305736,(Aspergillus_nidulans_AAL11443.1:0.157378,((BNCU_scaffold_2083653_Radula_lindenbergia:0.0732498,(IRBN_scaffold_2158585_Scapania_nemorosa:0.0658576,RTMU_scaffold_2179523_Calypogeia_fissa:0.160653)0.87    :0.0296846)0.76    :0.0382999,(GOWD_scaffold_2081966_Sphagnum_lescurii:0.0364162,(RTMU_scaffold_2011468_Calypogeia_fissa:0.131837,LGOW_scaffold_2016515_Schistochila_sp.:0.128633)0.28    :0.0419112)0.99    :0.118708)0.61    :0.0583154)0.95    :0.0813864)0.40    :0.0404318)0.38    :0.0699563)0.84    :0.154182)0.90    :0.136141)0.92    :0.0831599)0.77    :0.0372295)0.94    :0.123128)0.73    :0.0772587,(KYIO_scaffold_2036526_Mesostigma_viride:0.638739,((((JTIG_scaffold_2029681_Bryopsis_plumosa:0.408896,(KADG_scaffold_2044002_Ignatius_tetrasporus:0.353453,(RAWF_scaffold_2039112_Uronema_belka:0.336033,(BZSH_scaffold_2034844_Golenkinia_longispicula:0.313244,(((Cre12.g558450.t1.2:0.0976042,Vocar.0001s1135.1:0.129077)1.00    :0.195392,(GUBD_scaffold_2049682_Brachiomonas_submarina:0.220402,NTLE_scaffold_2009491_Asteromonas_gracilis:0.31561)0.97    :0.0937464)0.92    :0.0655096,(OFUE_scaffold_2046012_Lobochlamys_segnis:0.284558,VIAU_scaffold_2061764_Carteria_crucifera:0.288211)0.68    :0.0290011)0.93    :0.0747823)0.16    :0.0471094)0.60    :0.0643569)0.89    :0.0671728)0.85    :0.04596,(ZNUM_scaffold_2025962_Leptosira_obovata:0.286278,(WCLV_scaffold_2016658_Prasiola_crispa:0.309307,(CQQP_scaffold_2072908_Ochlochaete_sp.:0.308986,OAEZ_scaffold_2027715_Persursaria_percursa:0.336926)1.00    :0.33969)0.13    :0.0830862)0.88    :0.0838928)0.99    :0.228025,XOAL_scaffold_2001543_Dolichomastix_tenuilepi:0.480535)0.69    :0.0673871,((BFIK_scaffold_2029632_Entransia_fimbriat:0.35618,(DRGY_scaffold_2036740_Chaetosphaeridium_globosum:0.283418,(QPDY_scaffold_2028465_Coleochaete_irregularis:0.128753,VQBJ_scaffold_2044629_Coleochaete_scutata:0.160835)0.40    :0.0517133)0.99    :0.155076)0.29    :0.0383972,((FPCO_scaffold_2025890_Interfilum_paradoxum:0.381115,((GGWH_scaffold_2004255_Onychonema_laeve:0.0496774,(ISHC_scaffold_2002349_Staurastrum_sebaldi:0.0778794,(WCQU_scaffold_2061199_Staurodesmus_convergens:0.0728527,(GYRP_scaffold_2008643_Euastrum_affine:0.115299,(BHBK_scaffold_2005199_Cosmarium_tinctum:0.0629322,MCHJ_scaffold_2007533_Micrasterias_fimbriata:0.0682029)0.88    :0.0334145)0.23    :0.0184392)0.89    :0.0403275)0.42    :0.0272011)0.99    :0.078616,(WSJO_scaffold_2003066_Mesotaenium_braunii:0.247882,(KEYW_scaffold_2025209_Gonatozygon_kinahanii:0.0893671,(MFZO_scaffold_2024462_Zygnemopsis_sp.:0.0775638,YOXI_scaffold_2008339_Cylindrocystis_brebissonii:0.139327)0.98    :0.100187)0.23    :0.0358211)0.72    :0.0568674)0.62    :0.0724057)0.66    :0.0599508,(((TXVB_scaffold_2073581_Lunularia_cruciata:0.0650839,(Mapoly0038s0069.1:0.0717093,(WJLO_scaffold_2035368_Riccia_berychiana:0.0622593,ILBQ_scaffold_2043586_Conocephalum_conicum:0.0866279)0.94    :0.0409217)0.77    :0.0108008)1.00    :0.15347,((JHFI_scaffold_2111827_Pellia_neesiana:0.0299719,PIUF_scaffold_2005316_Pellia_cf._Epiphylla:0.0608672)0.99    :0.0812432,((IRBN_scaffold_2160393_Scapania_nemorosa:0.0485177,RTMU_scaffold_2181202_Calypogeia_fissa:0.120993)0.95    :0.0482247,((CHJJ_scaffold_2020552_Lejeuneaceae_sp.:0.144363,(KRUQ_scaffold_2112737_Porella_navicularis:0.0586442,HPXA_scaffold_2005944_Ptilidium_pulcherrimum:0.0692515)0.36    :0.0126716)0.83    :0.0136814,(NRWZ_scaffold_2099385_Metzgeria_crassipilis:0.307124,(NWQC_scaffold_2155800_Plagiochila_asplenioides:0.0803405,(LGOW_scaffold_2005003_Schistochila_sp.:0.0676088,BNCU_scaffold_2018987_Radula_lindenbergia:0.178797)0.83    :0.0296737)0.99    :0.0554562)0.00    :0.00107076)0.87    :0.0256201)0.81    :0.0281022)0.90    :0.0783104)1.00    :0.219509,(((JKAA_scaffold_2179374_Selaginella_wallacei:0.165124,(SmSPDSa|149426:0.025326,ABIJ_scaffold_2002702modified2002703_shorter_version_and_replaced_N_Selaginella_lepidophylla:0.0953769)1.00    :0.248325)0.90    :0.0690235,(PKOX_scaffold_2013617_Isoetes_tegetiformans:0.178239,((UPMJ_scaffold_2011137_Pseudolycopodiella_caroliniana:0.0558213,((WAFT_scaffold_2014776_Diphasiastrum_digitatum:0.0243423,WAFT_scaffold_2005865_Diphasiastrum_digitatum:0.0772026)0.76    :0.00744844,(PQTO_scaffold_2082933_Lycopodium_deuterodensum:0.0210637,(CBAE_scaffold_2014748_Huperzia_myrisinites:0.0554848,CBAE_scaffold_2014007_Huperzia_myrisinites:0.0824761)0.98    :0.0506048)0.75    :0.00591768)0.90    :0.0328707)0.95    :0.0623158,((ABIJ_scaffold_2006318_Selaginella_lepidophylla:0.100652,SmSPDSb|227474:0.21325)1.00    :0.639321,((RXRQ_scaffold_2136777_Phaeoceros_carolinianus:0.10495,((RXRQ_scaffold_2137751_Phaeoceros_carolinianus:0.0310582,FAJB_scaffold_2055018_Paraphymatoceros_hallii:0.0772897)0.69    :0.0656359,(TCBC_scaffold_2008950_Megaceros_vincentianus:0.0499217,UCRN_scaffold_2009429_Megaceros_tosanus:0.239342)0.89    :0.0950887)0.98    :0.109033)1.00    :0.159201,((RCBT_scaffold_2019772_Sphagnum_palustre:0.00758886,(Sphfalx0248s0002.1:1.7e-007,(GOWD_scaffold_2083690_Sphagnum_lescurii:8.11e-006,UHLI_scaffold_2009789_Sphagnum_recurvatum:0.0126469)0.90    :0.00845526)0.65    :0.010652)1.00    :0.161578,(SKQD_scaffold_2077345_Takakia_lepidozioides:0.0736854,(WOGB_scaffold_2010472_Andreaea_rupestris:0.116223,(HVBQ_scaffold_2020859_Tetraphis_pellucida:0.146136,((HRWG_scaffold_2015856_Buxbaumia_aphylla:0.0504373,(AWOI_scaffold_2071939_Diphyscium_foliosum:0.0389256,ZTHV_scaffold_2082955_Atrichum_angustatum:0.0764871)0.52    :0.0120681)0.27    :0.00444124,((BPSG_scaffold_2088075_Scouleria_aquatica:0.0323143,((KEFD_scaffold_2059490_Encalypta_streptocarpa:0.0241524,Pp3c17_5630V3.1:0.0694104)0.90    :0.0228746,(Pp3c2_2980V3.1:0.0124167,Pp3c1_32030V3recovered:0.635902)0.15    :0.0396087)0.81    :0.0148818)0.00    :3.7e-007,((RDOO_scaffold_2014086_Racomitrium_varium:1.7e-007,(ABCD_scaffold_2075920_Niphotrichum_elongatum:1e-008,AWOI_scaffold_2001100_Diphyscium_foliosum_78:1e-008)0.81    :0.00449826)0.93    :0.0175924,(ZQRI_scaffold_2065817_Timmia_austriaca:0.0173769,((RGKI_scaffold_2063096_Leucobryum_glaucum:0.0135735,(NGTD_scaffold_2100394_Dicranum_scoparium:0.00914051,NWQC_scaffold_2153317_Plagiochila_asplenioides:0.0421703)0.45    :0.00448918)0.75    :0.00457656,(BGXB_scaffold_2079340_Plagiomnium_insigne:0.033864,(YWNF_scaffold_2049171_Hedwigia_ciliata:0.0324965,((WNGH_scaffold_2086885_Aulacomnium_heterostichum:0.0044687,(JMXW_scaffold_2042166_Bryum_argenteum:0.00423985,XWHK_scaffold_2010349_Funaria:0.00889933)1.00    :0.0458513)0.77    :0.00455713,(CMEQ_scaffold_2004633_Orthotrichum_lyellii:0.0280835,((IGUH_scaffold_2001985_Schwetschkeopsis_fabronia:0.00443108,(QKQO_scaffold_2047499_Pseudotaxiphyllum_elegans:0.0089286,ZACW_scaffold_2097901_Leucodon_sciuroides:1e-008)0.00    :1e-008)0.78    :0.0043781,((TMAJ_scaffold_2181230_Neckera_douglasii:0.0187788,VBMM_scaffold_2051093_Anomodon_rostratus:0.00443424)0.79    :0.00457755,(LNSF_scaffold_2066571_Hypnum_subimponens:1e-008,((JADL_scaffold_2046364_Rhynchostegium_serrulatum:0.00454725,EEMJ_scaffold_2007594_Thuidium_delicatulum:0.022667)0.00    :1.8e-007,(MIRS_scaffold_2085178_Climacium_dendroides:0.0045266,TAVP_scaffold_2078828_Calliergon_cordifolium:0.0141795)0.00    :1.8e-007)0.00    :1e-008)0.00    :1e-008)0.76    :0.00481992)0.96    :0.0240653)0.77    :0.00557411)0.00    :7.2e-007)0.41    :0.00481242)0.89    :0.00973582)0.72    :0.00597146)0.60    :0.00932819)0.94    :0.0231412)0.99    :0.0431323)0.84    :0.0179519)0.21    :0.0156147)0.78    :0.0384005)0.76    :0.0148436)0.91    :0.0519823)0.70    :0.0378837)0.69    :0.0505491)0.28    :0.0310392)0.86    :0.0470039)0.82    :0.0403963,((((WQML_scaffold_2067540_Cryptogramma_acrostichoides:0.0212847,((BMJR_scaffold_2061153_Adiantum_tenerum:0.0510377,WCLG_scaffold_2065373_Adiantum_aleuticum:0.0482705)0.73    :0.00410703,((DCDT_scaffold_2005574_Cheilanthes_arizonica:0.0258773,XDDT_scaffold_2013597_Argyrochosma_nivea:0.0213036)0.00    :0.0110956,NDUV_scaffold_2013815_Vittaria_appalachiana:0.211582)0.00    :0.00601269)0.96    :0.040841)0.92    :0.0332052,((NOKI_scaffold_2016928_Lindsaea_linearis:0.0964462,(KIIX_scaffold_2089354_Pilularia_globulifera:0.156973,Sacu_v1.1_s0213g025989:0.355138)0.68    :0.066602)0.94    :0.0543822,(MTGC_scaffold_2047461_Dennstaedtia:0.0861284,((NWWI_scaffold_2031800_Nephrolepis_exaltata:0.036538,OQWW_scaffold_2033038_Davallia_fejeensis:0.0509746)0.76    :0.0183795,(VITX_scaffold_2003265_Blechnum_spicant:0.138188,((YJJY_scaffold_2013678_Woodsia_scopulina:0.0344857,XXHP_scaffold_2088854_Cystopteris_fragilis:0.0122432)0.51    :0.0125698,(WGTU_scaffold_2072131_Leucostegia_immersa:0.0484391,(JBLI_scaffold_2020406_Danaea_sp.:1e-008,(GYFU_scaffold_2025548_Polypodium_hesperium:0.0161216,ORJE_scaffold_2008985_Cibotium_glaucum:0.0397841)0.99    :0.0482021)0.79    :0.00780092)0.60    :0.00361777)0.91    :0.0358626)0.74    :0.0105203)0.94    :0.0414167)0.90    :0.0312745)0.66    :0.0158886)1.00    :0.163238,(KIIX_scaffold_2009576_Pilularia_globulifera:0.133055,(NOKI_scaffold_2095274_Lindsaea_linearis:0.10414,(NOKI_scaffold_2012078_Lindsaea_linearis:0.168902,((((GYFU_scaffold_2027555_Polypodium_hesperium:0.0381529,OQWW_scaffold_2023190_Davallia_fejeensis:0.0338827)0.90    :0.0143513,((NWWI_scaffold_2013240_Nephrolepis_exaltata:0.0341567,ORJE_scaffold_2016965_Cibotium_glaucum:0.0238671)0.84    :0.00926098,(OCZL_scaffold_2001928_Homalosorus_pycnocarpos:0.0480177,(JBLI_scaffold_2100139_Danaea_sp.:0.0517559,XXHP_scaffold_2007189_Cystopteris_fragilis:0.0599925)0.76    :0.0190692)0.72    :0.00523192)0.76    :0.00468897)0.74    :0.00644284,(VITX_scaffold_2096902_Blechnum_spicant:0.0379331,WGTU_scaffold_2006507_Leucostegia_immersa:0.0370914)0.40    :0.00632026)0.94    :0.0410142,(MTGC_scaffold_2000312_Dennstaedtia:0.104581,((BMJR_scaffold_2059692_Adiantum_tenerum:0.0748862,(WCLG_scaffold_2009136_Adiantum_aleuticum:0.0369116,(WQML_scaffold_2011411_Cryptogramma_acrostichoides:0.0692221,XDDT_scaffold_2012293_Argyrochosma_nivea:0.0492359)0.74    :0.0118709)0.90    :0.0231899)0.83    :0.0141009,(NDUV_scaffold_2011956_Vittaria_appalachiana:0.146595,DCDT_scaffold_2000355_Cheilanthes_arizonica:0.0395007)0.81    :0.0133822)0.93    :0.0317599)0.70    :0.0234333)0.97    :0.0641536)0.94    :0.0551932)0.88    :0.040553)0.97    :0.0775841)0.87    :0.0460001,(((((Atrichopoda|evm_27.TU.AmTr_v1.0_scaffold00159.8:0.183209,(Macuminata|GSMUA_Achr4G15690_001:0.0956809,Macuminata|GSMUA_Achr8G25030_001:0.0940023)0.99    :0.0929014)0.72    :0.025622,(Spolyrhiza|Spipo26G0016400:0.241582,((Osativa|LOC_Os06g33710:0.0921099,Zmays|GRMZM2G047867:0.178697)0.95    :0.0697474,(Osativa|LOC_Os02g15550:0.125783,(Zmays|GRMZM2G120578:0.072995,Zmays|GRMZM2G060896|GRMZM2G060896_T01:0.0724949)0.46    :0.0156187)0.76    :0.0463719)0.98    :0.127707)0.93    :0.0860587)0.73    :0.0484572,((Csinensis|orange1.1g016578m.g|orange1.1g017607m:0.153566,(Ahypochondriacus|AHYPO_002915:0.175103,ALUC_scaffold_2054139_Ipomoea_quamoclit:0.0980538)0.93    :0.0555228)0.95    :0.0644273,(((Arabidopsis_thaliana_SPMS:0.1195,Slycopersicum|Solyc03g007240:0.125433)0.97    :0.0805347,(Acoerulea|Aqcoe7G012600:0.120007,Dcarota|DCAR_010607:0.250646)0.85    :0.0277312)0.43    :0.0224977,((Tcacao|Thecc1EG015367:0.103179,(Mtruncatula|Medtr1g028360:0.197994,Mtruncatula|Medtr3g091090:0.108807)0.94    :0.0531298)0.76    :0.0162692,(Ppersica|Prupe.2G312400:0.163222,(Mguttatus|Migut.F00231:0.232535,(Vvinifera|GSVIVG01028700001:0.135095,(Mesculenta|Manes.06G158700:0.0805054,Mesculenta|Manes.14G017500:0.0446532)0.97    :0.0661867)0.78    :0.0524701)0.53    :0.0224264)0.88    :0.0297245)0.91    :0.0435769)0.76    :0.0223222)0.92    :0.0564948)1.00    :0.256304,((Picea_abies_PAB00022712:0.15289,(((AQFM_scaffold_2002225_Pseudolarix_amabilis:0.0435403,JUWL_scaffold_2017798_Keteleeria_evelyniana:0.0140589)0.96    :0.0303916,(JZVE_scaffold_2001398_Parasitaxus_usta:0.0137711,NRXL_scaffold_2004198_Metasequoia_glyptostroboides:0.00876275)0.96    :0.0322407)0.87    :0.0119011,(Picea_abies_PAB00028545:0.110239,(AUDE_scaffold_2011855_Widdringtonia_cedarbergensis:0.0090806,(Picea_abies_PAB00028145:1.9e-007,Picea_abies_PAB00056441:0.0290905)0.72    :0.00448415)0.94    :0.0284671)0.87    :0.0224277)0.92    :0.0368904)0.98    :0.0715147,((OWFC_scaffold_2008081_Halocarpus_bidwillii:0.0161242,(EGLZ_scaffold_2001732_Prumnopitys_andina:0.028302,(SCEB_scaffold_2053247_Podocarpus_coriaceus:0.0360884,QSNJ_scaffold_2066951_Taiwania_cryptomerioides:0.0265254)0.74    :0.00572835)0.26    :0.00674451)0.99    :0.0560439,(RMMV_scaffold_2055976_Callitris_macleayana:0.0833882,(RSCE_scaffold_2001901_Wollemia_nobilis:0.0606542,((WWSS_scaffold_2003079_Taxus_baccata:0.0251912,(IOVS_scaffold_2055450_Pseudotsuga_menziesii:0.0233036,(BUWV_scaffold_2053838_Platycladus_orientalis:0.0182089,(AQFM_scaffold_2002224_Pseudolarix_amabilis:0.0044087,(JDQB_scaffold_2011363_Neocallitropsis_pancheri:2.3e-007,WYAJ_scaffold_2088404_Cephalotaxus_harringtonia:0.00900158)0.88    :0.00906269)0.98    :0.0273811)0.85    :0.00941401)0.48    :0.0117822)0.92    :0.0282581,(OXGJ_scaffold_2009561_Glyptostrobus_pensilis:0.0396507,QNGJ_scaffold_2001028_Cupressus_dupreziana:0.0162457)0.94    :0.0340202)0.93    :0.0333873)0.84    :0.016466)0.00    :2.495e-005)0.93    :0.032539)0.97    :0.078897)0.99    :0.0995082,(((JUWL_scaffold_2013666_Keteleeria_evelyniana:0.0192162,((GAMH_scaffold_2007624_Tsuga_heterophylla:0.0295971,HOUF_scaffold_2110853_Cryptomeria_japonica:0.00516411)1.00    :0.110818,(AQFM_scaffold_2081396_Pseudolarix_amabilis:0.0358805,(Picea_abies_PAB00005990:0.0143209,(IOVS_scaffold_2056348_Pseudotsuga_menziesii:0.0284942,WVWN_scaffold_2053899_Larix_speciosa:0.0135397)0.89    :0.0170636)0.90    :0.0257408)0.83    :0.0142262)0.44    :0.0161418)1.00    :0.0974365,(((WYAJ_scaffold_2012095_Cephalotaxus_harringtonia:0.0348492,EFMS_scaffold_2080837_Torreya_taxifolia:0.0344789)0.47    :0.00955632,(QSNJ_scaffold_2067026_Taiwania_cryptomerioides:0.0227519,((HOUF_scaffold_2110613_Cryptomeria_japonica:0.0164195,(NRXL_scaffold_2002622_Metasequoia_glyptostroboides:0.00887218,QFAE_scaffold_2061684_Sequoiadendron_giganteum:0.0043144)0.93    :0.0162098)0.72    :0.00523668,((CGDN_scaffold_2070436_Tetraclinis_sp.:0.00440538,(QNGJ_scaffold_2009155_Cupressus_dupreziana:0.00439818,(BUWV_scaffold_2012549_Platycladus_orientalis:0.00448652,XQSG_scaffold_2055791_Microbiota_decussata:0.00444121)0.90    :0.00879886)0.00    :1.8e-007)0.96    :0.0177635,(GKCZ_scaffold_2074879_Diselma_archeri:1.9e-007,(AUDE_scaffold_2060585_Widdringtonia_cedarbergensis:0.0133079,(OVIJ_scaffold_2084657_Papuacedrus_papuana:0.00932225,(JDQB_scaffold_2009355_Neocallitropsis_pancheri:0.00486091,RMMV_scaffold_2056822_Callitris_macleayana:0.0126649)0.68    :0.00881788)0.91    :0.0128962)0.00    :1.9e-007)0.96    :0.0179731)0.81    :0.00760385)0.81    :0.00829516)0.80    :0.00898484)1.00    :0.0622134,((((FMWZ_scaffold_2008004_Dacrycarpus_compactus:0.0222255,SCEB_scaffold_2009838_Podocarpus_coriaceus:0.00483922)0.00    :2.152e-005,(IZGN_scaffold_2009819_Dacrydium_balansae:0.013317,QHBI_scaffold_2058447_Falcatifolium_taxoides:0.00437822)0.78    :0.0129893)0.41    :0.0125743,(JZVE_scaffold_2003890_Parasitaxus_usta:0.031682,(EGLZ_scaffold_2010414_Prumnopitys_andina:0.0271741,OWFC_scaffold_2013259_Halocarpus_bidwillii:0.00932759)0.00    :2.7e-007)0.96    :0.0293405)0.99    :0.0607004,(RSCE_scaffold_2001898_Wollemia_nobilis:0.0697972,(FMWZ_scaffold_2012807_Dacrycarpus_compactus:0.00950296,(IZGN_scaffold_2007450_Dacrydium_balansae:0.0139631,(SCEB_scaffold_2010551_Podocarpus_coriaceus:0.0474081,(JZVE_scaffold_2003889_Parasitaxus_usta:0.0835939,OWFC_scaffold_2006687_Halocarpus_bidwillii:0.0514904)0.98    :0.0392588)0.86    :0.0202904)0.76    :0.00461185)1.00    :0.086236)0.12    :0.0120439)0.59    :0.0197347)0.72    :0.048138)0.98    :0.0681526,(((Osativa|LOC_Os07g22600:0.0227818,(Zmays|GRMZM2G051771:0.0257046,Zmays|GRMZM2G064163:0.0236402)0.82    :0.00998031)0.99    :0.0500989,((Macuminata|GSMUA_Achr1G19050_001:0.0975281,RXRQ_scaffold_2133223_Phaeoceros_carolinianus:0.0652998)0.87    :0.0344419,(Macuminata|GSMUA_Achr4G06190_001:0.153906,Macuminata|GSMUA_Achr2G05380_001:0.0795616)0.88    :0.0250812)0.00    :0.00862606)0.86    :0.0282344,(((Mtruncatula|Medtr5g034470:0.0432274,Mtruncatula|Medtr8g063940:0.132953)0.92    :0.0460782,(Vvinifera|GSVIVG01020222001:0.0795417,(Spolyrhiza|Spipo12G0011300:0.106229,((Ahypochondriacus|AHYPO_006505:0.04628,Ahypochondriacus|AHYPO_013407:0.098069)0.99    :0.101567,(Arabidopsis_thaliana_SPDS1:0.0708767,Arabidopsis_thaliana_SPDS2:0.0852587)0.96    :0.0467564)0.82    :0.0154342)0.48    :0.033724)0.83    :0.0189014)0.68    :0.0136153,((Mguttatus|Migut.L01398:0.0826065,(Slycopersicum|Solyc04g026030:0.0657854,Slycopersicum|Solyc05g005710:0.093324)0.81    :0.0148356)0.64    :0.0297979,((((Dcarota|DCAR_024141:0.109808,Dcarota|DCAR_031094:0.060117)0.85    :0.0265918,((Ppersica|Prupe.1G255300:0.0761427,(Mesculenta|Manes.12G030300:0.0370658,Mesculenta|Manes.13G031400:0.0443027)0.87    :0.0174535)0.90    :0.0223265,(Csinensis|orange1.1g019187m.g:0.0201454,Mguttatus|Migut.E00155:0.11206)0.85    :0.0217399)0.73    :0.00694426)0.71    :0.00539973,(Atrichopoda|evm_27.TU.AmTr_v1.0_scaffold00061.111:0.190008,(Acoerulea|Aqcoe3G114600:0.0868214,Acoerulea|Aqcoe3G298500:0.184203)0.59    :0.012128)0.63    :0.0265)0.34    :0.00985081,((Tcacao|Thecc1EG010253:0.0437327,(Slycopersicum|Solyc06g053520:0.605907,(ALUC_scaffold_2002421_Ipomoea_quamoclit:0.0414199,(Slycopersicum|Solyc06g053510:0.0507105,Slycopersicum|Solyc08g014310:0.107355)0.97    :0.101833)0.99    :0.192941)1.00    :0.21804)0.76    :0.00932488,(Atrichopoda|evm_27.TU.AmTr_v1.0_scaffold00006.317:0.270891,((Vvinifera|GSVIVG01007787001:0.266454,(Tcacao|Thecc1EG012029:0.312593,(Mesculenta|Manes.06G103200:0.136229,Mesculenta|Manes.14G067700:0.0809902)1.00    :0.208121)0.94    :0.106447)1.00    :0.256435,((Csinensis|orange1.1g037807m.g:0.308608,Tcacao|Thecc1EG012031:0.242948)0.00    :0.034121,(Mtruncatula|Medtr3g078190:0.36545,Ppersica|Prupe.5G176100:0.214999)0.83    :0.0705042)0.98    :0.131776)0.96    :0.128571)0.95    :0.0981069)0.76    :0.00670377)0.80    :0.0142519)0.93    :0.0289616)0.68    :0.0104424)1.00    :0.0930248)0.94    :0.0615197)0.71    :0.0487317)0.97    :0.082032)0.93    :0.0678856)0.56    :0.0594633)0.96    :0.119228)1.00    :0.23296)0.41    :0.0777313)0.98    :0.19995)0.63    :0.128405)1.00    :0.553061)0.75    :0.195657)0.58    :0.144443)0.80    :0.182117)0.73    :0.0823337,((Pyrobaculum_aerophilum_str._IM2_AAL63322.1:1.0543,(Thalassiosira_pseudonana_CCMP1335_XP_002290778.1:0.429794,Thalassiosira_pseudonana_CCMP1335_XP_002294638.1:1.10327)0.99    :0.920318)0.87    :0.511312,(Sulfolobus_tokodaii_str._7_WP_010978308.1:1.05017,((LLXJ_scaffold_2040341:0.672776,(CMR256C:0.999135,(NW_005178995:0.656196,BWVJ_scaffold_2002201:0.375294)1.00    :0.531963)0.57    :0.172976)1.00    :0.783045,((Thermus_thermophilus_HB27_WP_011172918.1:0.770066,Pseudomonas_aeruginosa_PA7_WP_012077506.1:1.28402)0.98    :0.383214,((RTLC_scaffold_2027812:1.4658,(Thalassiosira_pseudonana_CCMP1335_XP_002294468.1:0.873389,LLXJ_scaffold_2040302:0.615033)0.80    :0.215869)0.93    :0.256711,(((BFIK_scaffold_2028289_Entransia_fimbriat:0.405696,(FPCO_scaffold_2026705_Interfilum_paradoxum:0.030607,kfl00376_0130_v1.1_Klebsormidium_nitens:0.0307137)1.00    :0.353605)0.49    :0.0595183,(KYIO_scaffold_2036815_Mesostigma_viride:0.595622,(MMKU_scaffold_2047424_Nephroselmis_olivace:0.440344,(ISIM_scaffold_2002785_Nephroselmis_pyriformis:0.581806,(TGNL_scaffold_2008459_Picocystis_salinarum:0.40522,(XOAL_scaffold_2041894_Dolichomastix_tenuilepi:0.300016,((WCLV_scaffold_2016691_Prasiola_crispa:0.148656,WXRI_scaffold_2029456_Stichococcus_bacillaris:0.150367)1.00    :0.19109,((GYBH_scaffold_2021147_Codium_fragile:0.494868,JTIG_scaffold_2029780_Bryopsis_plumosa:0.313134)0.72    :0.138274,((ZNUM_scaffold_2003585_Leptosira_obovata:0.343253,(26844_Coccomyxa_subellipsoidea_C-169:0.340064,DXNY_scaffold_2042443_Microthamnion_kuetzigianum:0.233353)0.82    :0.0373315)0.95    :0.076825,((KADG_scaffold_2007261_Ignatius_tetrasporus:0.340866,ALZF_scaffold_2019640_Halochlorococcum_marinum:0.28909)0.91    :0.0775968,((AJAU_scaffold_2008352_Helicodictyon_planctonicum:0.309164,(KSFK_scaffold_2004908_Chlorosarcinopsis_halophila:0.162287,(CQQP_scaffold_2076568_Ochlochaete_sp.:0.264427,OAEZ_scaffold_2026902_Persursaria_percursa:0.163566)0.99    :0.141448)0.95    :0.113427)1.00    :0.18646,(RAWF_scaffold_2042861_Uronema_belka:0.447403,(((VJDZ_scaffold_2039580_Botryococcus_sudeticus:0.153667,XTON_scaffold_2006988_Pediastrum_duplex:0.12748)1.00    :0.191089,(BAZF_scaffold_2069812_Chaetopeltis_orbicularis:0.280356,BZSH_scaffold_2036029_Golenkinia_longispicula:0.329055)0.35    :0.0406919)0.58    :0.0412937,(USIX_scaffold_2030169_Neochlorosarcina_sp.:0.138508,(((KUJU_scaffold_2006868_Gonium_pectorale:0.188124,(RYJX_scaffold_2063306_Pandorina_morum:0.0536463,Vocar.0038s0057.1:0.188388)0.97    :0.0955159)0.97    :0.108437,(JKKI_scaffold_2003094_Lobomonas_rostrata:0.201687,Cre06.g251500.t1.2:0.146246)0.10    :0.0325874)0.93    :0.0752344,((OFUE_scaffold_2045971_Lobochlamys_segnis:0.425778,AGIO_scaffold_2000269_Haematococcus_pluvialis:0.19914)0.46    :0.0874417,(GUBD_scaffold_2048840_Brachiomonas_submarina:0.251232,NTLE_scaffold_2052517_Asteromonas_gracilis:0.417581)0.38    :0.0710596)0.74    :0.0573976)0.93    :0.0749136)1.00    :0.1665)0.92    :0.0691561)0.97    :0.12892)0.48    :0.0310789)0.52    :0.071447)0.86    :0.0459271)0.14    :0.0344849)0.56    :0.0594818)0.67    :0.0456221)0.84    :0.0519045)0.48    :0.0416755)0.55    :0.0571086)0.94    :0.118981)0.84    :0.0536542,(JVSZ_scaffold_2010852_Equisetum_hymale:0.31263,(((JKAA_scaffold_2179962_Selaginella_wallacei:0.291774,(ABIJ_scaffold_2009492_Selaginella_lepidophylla:0.134967,Selaginella_moellendorffii_-_182311_thermospermine_synthase:0.176385)1.00    :0.393683)0.96    :0.165033,(PKOX_scaffold_2098235_Isoetes_tegetiformans:0.242418,((ZZEI_scaffold_2128229_Phylloglossum_drummondii:0.125875,(PQTO_scaffold_2006325_Lycopodium_deuterodensum:0.0755844,(UPMJ_scaffold_2001503_Pseudolycopodiella_caroliniana:0.149455,PQTO_scaffold_2082784_Lycopodium_deuterodensum:0.0944698)0.56    :0.0350089)0.79    :0.0632511)0.98    :0.104483,(((JKAA_scaffold_2014146_Selaginella_wallacei:0.0864279,(ABIJ_scaffold_2009837_Selaginella_lepidophylla:0.0299847,Selaginella_moellendorffii_-_74817_thermospermine_synthase_ACL5:0.0521281)0.96    :0.052629)0.96    :0.0725693,(QPDY_scaffold_2027820_Coleochaete_irregularis:0.299855,PKOX_scaffold_2097397_Isoetes_tegetiformans:0.135704)0.92    :0.0722659)0.86    :0.039708,((((WSJO_scaffold_2046465_Mesotaenium_braunii:0.22873,FFGR_scaffold_2007435_Netrium_digitus:0.180608)0.56    :0.0412198,(YOXI_scaffold_2052776_Cylindrocystis_brebissonii:0.527911,MFZO_scaffold_2024819_Zygnemopsis_sp.:0.124692)0.50    :0.0683209)0.78    :0.033681,((WCQU_scaffold_2061930_Staurodesmus_convergens:0.16408,((GBGT_scaffold_2002390_Xanthidium_antilopaeum:0.13928,MCHJ_scaffold_2064218_Micrasterias_fimbriata:0.2608)0.75    :0.0333323,(ISHC_scaffold_2009493_Staurastrum_sebaldi:0.13742,(GYRP_scaffold_2018181_Euastrum_affine:0.249454,GGWH_scaffold_2048665_Onychonema_laeve:0.160672)0.28    :0.0513547)0.75    :0.0219503)0.81    :0.0276729)0.93    :0.0586647,(BHBK_scaffold_2008956_Cosmarium_tinctum:0.150722,AEKF_scaffold_2011704_Penium_margaritaceum:0.186288)0.37    :0.0491359)0.99    :0.123887)1.00    :0.178013,(((RXRQ_scaffold_2022708_Phaeoceros_carolinianus_68:0.105776,(UCRN_scaffold_2052369_Megaceros_tosanus_67:0.101091,(FAJB_scaffold_2055519_Paraphymatoceros_hallii_66:0.0811811,(RXRQ_scaffold_2139185_Phaeoceros_carolinianus_65:3.6e-007,TCBC_scaffold_2019074_Megaceros_vincentianus:0.075329)0.99    :0.0791813)0.91    :0.0486318)1.00    :0.115386)1.00    :0.12651,(((JHFI_scaffold_2112485_Pellia_neesiana:0.0014398,PIUF_scaffold_2005228_Pellia_cf._Epiphylla:0.0108607)0.84    :0.0104172,((KRUQ_scaffold_2006284_Porella_navicularis:0.0594479,(NRWZ_scaffold_2099900_Metzgeria_crassipilis:0.17486,(CHJJ_scaffold_2020808_Lejeuneaceae_sp.:0.185504,BNCU_scaffold_2085596_Radula_lindenbergia:0.227144)0.76    :0.0434956)0.09    :0.0278642)0.44    :0.0182011,((HPXA_scaffold_2135953_Ptilidium_pulcherrimum:0.0629215,LGOW_scaffold_2104264_Schistochila_sp.:0.0495792)0.25    :0.0141558,(IRBN_scaffold_2165249_Scapania_nemorosa:0.0645897,(NWQC_scaffold_2159517_Plagiochila_asplenioides:0.0997255,RTMU_scaffold_2000344___2000345_Calypogeia_fissa:0.103013)0.48    :0.0183857)0.97    :0.0462862)0.82    :0.0211291)0.85    :0.0182993)0.93    :0.0453638,(TXVB_scaffold_2074759_Lunularia_cruciata:0.165628,((HMHL_scaffold_2054108_Marchantia_paleacea:0.00667885,Mapoly0012s0100|MpACL5:0.0194896)1.00    :0.0846401,(WJLO_scaffold_2036990_Riccia_berychiana:0.108616,ILBQ_scaffold_2045935_Conocephalum_conicum:0.10599)0.13    :0.0198126)0.61    :0.0226772)0.98    :0.0696173)0.99    :0.0861588)0.82    :0.0187433,((ZTHV_scaffold_2016029_Atrichum_angustatum_69:0.291007,(SKQD_scaffold_2078377_Takakia_lepidozioides_73:0.114106,(Sphfalx0024s0057_Sphagnum_fallax:0.139518,(GOWD_scaffold_2017359_Sphagnum_lescurii_75:0.0202003,Sphfalx0008s0073_Sphagnum_fallax:0.0426082)0.99    :0.0829924)1.00    :0.130616)0.88    :0.0398906)0.81    :0.0218161,(WOGB_scaffold_2094126_Andreaea_rupestris_78:0.0772462,(AWOI_scaffold_2069988_Diphyscium_foliosum_75:0.0763584,(HRWG_scaffold_2012069___2012070_Buxbaumia_aphylla_76:0.0736846,(((((BGXB_scaffold_2005911_Plagiomnium_insigne_80:0.0595842,ORKS_scaffold_2058417_Philonotis_fontana_79:0.0295497)0.85    :0.00829509,(YWNF_scaffold_2002580_Hedwigia_ciliata_80:0.0209536,(CMEQ_scaffold_2006301_Orthotrichum_lyellii_78:0.0742626,((ABCD_scaffold_2002707_Niphotrichum_elongatum_78:0.0123772,RDOO_scaffold_2018088_Racomitrium_varium_78:0.00823903)0.78    :0.00726467,(BPSG_scaffold_2018243_Scouleria_aquatica_79:0.0209939,NGTD_scaffold_2011153_Dicranum_scoparium_78:0.0249553)0.86    :0.00957436)0.07    :0.0166314)0.90    :0.0148193)0.00    :6.8e-007)0.81    :0.00442966,(((BPSG_scaffold_2018242_Scouleria_aquatica_78:0.0596436,(VMXJ_scaffold_2012407_Leucobryum_albidum_73:0.047607,(ABCD_scaffold_2010050_Niphotrichum_elongatum_77:0.00727502,RDOO_scaffold_2119432_Racomitrium_varium_77:0.00508942)0.98    :0.0343553)0.87    :0.0185006)0.45    :0.0110154,((YEPO_scaffold_2012398_cf._Physcomicromitrium_sp._74:0.068134,(ZACW_scaffold_2016232_Leucodon_sciuroides_76:0.00412492,(IGUH_scaffold_2014060_Schwetschkeopsis_fabronia_76:0.00829426,(LNSF_scaffold_2002727_Hypnum_subimponens_74:0.0234179,TMAJ_scaffold_2024435_Neckera_douglasii_70:0.0167662)0.90    :0.0122434)0.00    :1.8e-007)0.99    :0.0438491)0.83    :0.0105151,(YWNF_scaffold_2011610_Hedwigia_ciliata_77:0.0597331,CMEQ_scaffold_2016135_Orthotrichum_lyellii_76:0.0485923)0.86    :0.0158669)0.56    :0.0127408)0.83    :0.0109829,(ZACW_scaffold_2011563_Leucodon_sciuroides_77:0.0589862,(ZQRI_scaffold_2066487_Timmia_austriaca_79:0.0584039,((QKQO_scaffold_2009433_Pseudotaxiphyllum_elegans_75:0.0965746,ZQRI_scaffold_2066717_Timmia_austriaca_78:0.00965124)0.44    :0.0104933,((GRKU_scaffold_2017509_Syntrichia_princeps_79:0.124274,Pp3c5_6270_Physcomitrella_patens:0.0743742)0.75    :0.0105923,(Pp3c6_27380_Physcomitrella_patens:0.0367348,(HVBQ_scaffold_2020264_Tetraphis_pellucida_75:0.12581,HRWG_scaffold_2016255_Buxbaumia_aphylla_70:0.302567)0.91    :0.0426822)0.36    :0.0119965)0.81    :0.0127732)0.00    :2e-007)0.74    :0.0102721)1.00    :0.0806054)0.00    :0.00247331)0.88    :0.0137959,(WNGH_scaffold_2015368_Aulacomnium_heterostichum_80:0.0260494,(QKQO_scaffold_2008735_Pseudotaxiphyllum_elegans_73:0.0181488,((QMWB_scaffold_2012530_Anomodon_attenuatus_74:0.0159598,VBMM_scaffold_2052911_Anomodon_rostratus_79:0.0594041)0.74    :0.0157662,((JADL_scaffold_2009860_Rhynchostegium_serrulatum_75:0.0590941,(EEMJ_scaffold_2039990_Thuidium_delicatulum_85:0.0391216,LNSF_scaffold_2069956_Hypnum_subimponens_76:0.0320571)0.84    :0.0204628)0.82    :0.0140801,(TAVP_scaffold_2007324_Calliergon_cordifolium_73:1e-008,TMAJ_scaffold_2017866___2017867___2017868_Neckera_douglasii_73:1e-008)1.00    :0.057214)0.63    :0.00587318)0.87    :0.0164545)0.87    :0.0149449)0.94    :0.0276154)0.79    :0.0119156,(KEFD_scaffold_2059853_Encalypta_streptocarpa_76:0.0579766,(Pp3c27_3260_Physcomitrella_patens:0.0154151,YEPO_scaffold_2012387_cf._Physcomicromitrium_sp._75:0.00679586)1.00    :0.102486)0.76    :0.0131035)0.83    :0.0268632)0.31    :0.014)0.91    :0.0330845)0.96    :0.0532477)0.89    :0.030151)0.88    :0.0185511)0.93    :0.0449233)0.76    :0.0332377)0.22    :0.0425663)0.85    :0.0446608)0.81    :0.0422967,(((VITX_scaffold_2012751_Blechnum_spicant:0.0769478,(IXLH_scaffold_2021136_Polypodium_hesperium:0.0556123,ORJE_scaffold_2013407_Cibotium_glaucum:0.118821)0.99    :0.11715)1.00    :0.257186,(KIIX_scaffold_2090171_Pilularia_globulifera:0.179909,(Sacu_v1.1_s0021.g008301:0.271812,(NOKI_scaffold_2014903_Lindsaea_linearis:0.171813,((NOKI_scaffold_2014218_Lindsaea_linearis:0.19019,((WQML_scaffold_2068549_Cryptogramma_acrostichoides:0.0178252,(XDDT_scaffold_2007341_Argyrochosma_nivea:0.00892706,(DCDT_scaffold_2009817_Cheilanthes_arizonica:0.0187316,(BMJR_scaffold_2061377_Adiantum_tenerum:0.0400018,WCLG_scaffold_2065942_Adiantum_aleuticum:0.026083)0.93    :0.0168081)0.42    :0.00376403)0.92    :0.0341936)1.00    :0.179453,(MTGC_scaffold_2004589_Dennstaedtia:0.03056,((GYFU_scaffold_2013218_Polypodium_hesperium:0.00774763,(VITX_scaffold_2098977_Blechnum_spicant:0.0077485,XXHP_scaffold_2088524_Cystopteris_fragilis:0.0119291)0.00    :2e-007)0.90    :0.0218814,((JBLI_scaffold_2019014_Danaea_sp.:0.0227195,YJJY_scaffold_2007623_Woodsia_scopulina:0.0275284)0.00    :0.00285578,(NWWI_scaffold_2019754_Nephrolepis_exaltata:0.607618,WGTU_scaffold_2075509_Leucostegia_immersa:0.0300167)0.07    :0.0240336)1.00    :0.0848735)0.94    :0.0326567)0.23    :0.00491788)0.75    :0.0131149)0.95    :0.0482668,(Sacu_v1.1_s0054.g014271:0.238564,(MTGC_scaffold_2001883_Dennstaedtia:0.0510064,((XXHP_scaffold_2089230_Cystopteris_fragilis:0.00838884,(YJJY_scaffold_2009587_Woodsia_scopulina:0.0107049,((JBLI_scaffold_2011418_Danaea_sp.:0.00959626,VITX_scaffold_2009047_Blechnum_spicant:0.00885401)0.99    :0.0496008,(WGTU_scaffold_2008010_Leucostegia_immersa:0.0163454,(GYFU_scaffold_2014442_Polypodium_hesperium:0.0268127,NWWI_scaffold_2032511_Nephrolepis_exaltata:0.014402)0.92    :0.0187183)0.84    :0.0100578)0.00    :0.00101779)0.80    :0.00772784)0.97    :0.0293129,(WQML_scaffold_2012693_Cryptogramma_acrostichoides:0.0491419,((DCDT_scaffold_2075527_Cheilanthes_arizonica:0.00893863,XDDT_scaffold_2012871_Argyrochosma_nivea:0.0157611)0.90    :0.0215679,(BMJR_scaffold_2062018_Adiantum_tenerum:0.0202328,WCLG_scaffold_2066041_Adiantum_aleuticum:0.0318746)0.99    :0.0532642)0.73    :0.00477326)1.00    :0.0864551)0.34    :0.00468393)0.97    :0.0608284)0.94    :0.0500692)0.75    :0.00879118)0.54    :0.0410411)0.77    :0.0289364)0.98    :0.124067)0.80    :0.0595212,((Atrichopoda|evm_27.TU.AmTr_v1.0_scaffold00024.210:0.131296,(Macuminata|GSMUA_Achr3G07920_001:0.155207,((((Mguttatus|Migut.A00087:0.0777647,Slycopersicum|Solyc08g061970:0.0931499)0.86    :0.0323062,(ALUC_scaffold_2010275_Ipomoea_quamoclit:0.126726,Dcarota|DCAR_000821:0.172896)0.62    :0.0316955)0.99    :0.0929011,((Mtruncatula|Medtr1g015300:0.176443,Mtruncatula|Medtr3g104960:0.163542)0.98    :0.0832166,(Vvinifera|GSVIVG01035450001:0.0776685,(((Cpapaya|evm.TU.supercontig_126.36:0.137291,Arabidopsis_thaliana_ACL5:0.188516)0.52    :0.0172944,(Tcacao|Thecc1EG037368:0.110227,Csinensis|orange1.1g019550m.g:0.084216)0.80    :0.0207073)0.00    :1.56e-006,(Ppersica|Prupe.1G405900:0.121444,(Mesculenta|Manes.03G052500:0.0778151,Mesculenta|Manes.16G084600:0.023665)0.99    :0.0675955)0.69    :0.0090293)0.90    :0.0271747)0.80    :0.0313734)0.63    :0.0266712)0.73    :0.0459489,(Acoerulea|Aqcoe7G434300:0.196171,(Ppersica|Prupe.7G202400:0.29281,Slycopersicum|Solyc07g041300:0.400212)0.99    :0.176594)0.12    :0.0325268)0.96    :0.0848119)0.88    :0.0532536)1.00    :0.183888,(((Ginkgo_biloba_GBI00027260:0.093865,((JZVE_scaffold_2036975_Parasitaxus_usta:0.0863166,(WYAJ_scaffold_2091805_Cephalotaxus_harringtonia:0.06873,(AUDE_scaffold_2057051_Widdringtonia_cedarbergensis:0.0150784,RMMV_scaffold_2053846_Callitris_macleayana:0.0224771)0.99    :0.0678657)0.72    :0.0323754)0.98    :0.0719572,(AQFM_scaffold_2080547_Pseudolarix_amabilis:0.0381256,Picea_abies_PAB00036924:0.126749)0.99    :0.0956607)0.61    :0.0530592)0.49    :0.0381286,(Atrichopoda|evm_27.TU.AmTr_v1.0_scaffold00103.14:0.165764,(Acoerulea|Aqcoe2G342900:0.0817637,(Macuminata|GSMUA_Achr7G07530_001:0.177339,(Vvinifera|GSVIVG01017948001:0.0844689,((Mesculenta|Manes.15G028000:0.107081,Ahypochondriacus|AHYPO_005770:0.219514)0.65    :0.0273871,((Slycopersicum|Solyc09g075900:0.149986,(Ppersica|Prupe.1G011700:0.0979813,(Mtruncatula|Medtr5g006140:0.155942,(Dcarota|DCAR_027204:0.0372871,Dcarota|DCAR_027208:0.0175994)1.00    :0.0695388)0.76    :0.0194149)0.19    :0.02426)0.91    :0.0305675,(Csinensis|orange1.1g019699m.g:0.149877,(Tcacao|Thecc1EG020593:0.0828482,Cpapaya|evm.TU.supercontig_58.122:0.11051)0.74    :0.0163438)0.00    :8.5e-007)0.82    :0.026787)0.91    :0.030887)0.94    :0.0469151)0.85    :0.0239472)0.78    :0.0417171)0.99    :0.11411)0.50    :0.0368861,(((IOVS_scaffold_2055746_Pseudotsuga_menziesii:0.146351,WVWN_scaffold_2051869_Larix_speciosa:0.019964)0.86    :0.0133476,((GAMH_scaffold_2054369_Tsuga_heterophylla:0.0122407,JUWL_scaffold_2016551_Keteleeria_evelyniana:0.0125053)0.86    :0.00833095,(Picea_Abies_PAB00026429**:0.0083564,Pinus_taeda_ACL5_PTA00024410:0.0165373)0.91    :0.0124919)0.85    :0.00791785)0.99    :0.0752104,(Gingko_biloba_GBI00026425:0.160407,((NRXL_scaffold_2062002_Metasequoia_glyptostroboides:0.0330961,(EFMS_scaffold_2080012_Torreya_taxifolia:0.0391682,((BUWV_scaffold_2051579_Platycladus_orientalis:1e-008,XQSG_scaffold_2054559_Microbiota_decussata:1e-008)0.76    :0.0043939,(QNGJ_scaffold_2072062_Cupressus_dupreziana:0.0120587,(CGDN_scaffold_2069237_Tetraclinis_sp.:0.0206528,(GKCZ_scaffold_2074789_Diselma_archeri:0.0196552,(OVIJ_scaffold_2083095_Papuacedrus_papuana:0.00948944,(JDQB_scaffold_2069180_Neocallitropsis_pancheri:1e-008,RMMV_scaffold_2054383_Callitris_macleayana:0.00409153)0.98    :0.0328714)0.12    :0.00684382)0.94    :0.0189867)0.87    :0.00810682)0.77    :0.00381095)0.96    :0.0268274)0.84    :0.0175062)0.97    :0.0431258,((RSCE_scaffold_2007857_Wollemia_nobilis:0.0178247,XTZO_scaffold_2007836_Araucaria_rulei:0.0114935)0.96    :0.039946,(OWFC_scaffold_2053949_Halocarpus_bidwillii:0.0506139,(SCEB_scaffold_2005454_Podocarpus_coriaceus:0.0141379,(FMWZ_scaffold_2005121_Dacrycarpus_compactus:0.0120378,(IZGN_scaffold_2073106_Dacrydium_balansae:0.0204805,QHBI_scaffold_2007086_Falcatifolium_taxoides:0.0119916)0.87    :0.00824489)0.94    :0.0195246)0.96    :0.0350855)0.85    :0.0207206)0.71    :0.0162243)0.98    :0.0639706)0.69    :0.0241069)0.98    :0.0636867)0.34    :0.0460177)0.98    :0.101148)0.98    :0.0926131)0.81    :0.0697029)0.94    :0.0911694)1.00    :0.457811)0.97    :0.2069)0.12    :0.123043)0.56    :0.143657)0.19    :0.10201)0.94    :0.358756):0.508691)1.00    ;
